# Supplementary material for: The Carrot Phytoene Synthase 2 (DcPSY2) Promotes Salt Stress Tolerance through a Positive Regulation of Abscisic Acid and Abiotic-Related Genes in Nicotiana tabacum
Source: Plants (Basel). 2023 May 9;12(10):1925. doi: 10.3390/plants12101925 (PMC10220825; doi:10.3390/plants12101925)
Supplement: Supplementary file 1 [file plants-12-01925-s001.zip]

Archive with 1 entries (1 files):
- plants-2299367-supplementary.pdf
